# Supplementary material for: Low cost production of 3D-printed devices and electrostimulation chambers for the culture of primary neurons
Source: J Neurosci Methods. 2015 Aug 15;251:17–23. doi: 10.1016/j.jneumeth.2015.05.001 (PMC4509708; doi:10.1016/j.jneumeth.2015.05.001)
Supplement: Supplementary file 4 [file mmc4.zip]

Archive with 3 entries (2 files):
- mmc4.rar
- __MACOSX/
- __MACOSX/._mmc4.rar
